# Supplementary material for: Environment-Dependent Heterosis and Transgressive Gene Expression in Reciprocal Hybrids between the Channel Catfish Ictalurus punctatus and the Blue Catfish Ictalurus furcatus
Source: Biology (Basel). 2022 Jan 12;11(1):117. doi: 10.3390/biology11010117 (PMC8772901; doi:10.3390/biology11010117)
Supplement: Supplementary file 1 [file biology-11-00117-s001.zip]

Archive with 1 entries (1 files):
- biology-1511795-supplementary.pdf
